# Supplementary material for: Sex Bias in Diagnostic Delay: Are Axial Spondyloarthritis and Ankylosing Spondylitis Still Phantom Diseases in Women? A Systematic Review and Meta-Analysis
Source: J Pers Med. 2024 Jan 13;14(1):91. doi: 10.3390/jpm14010091 (PMC10817445; doi:10.3390/jpm14010091)
Supplement: Supplementary file 1 [file jpm-14-00091-s001.zip]

Archive with 1 entries (1 files):
- jpm-2815782-supplementary.pdf
